# Supplementary material for: The Motor Optimality Score—Revised Improves Early Detection of Unilateral Cerebral Palsy in Infants with Perinatal Cerebral Stroke
Source: Children (Basel). 2024 Aug 4;11(8):940. doi: 10.3390/children11080940 (PMC11352565; doi:10.3390/children11080940)
Supplement: Supplementary file 1 [file children-11-00940-s001.zip]

Archive with 1 entries (1 files):
- children-3142311-supplementary.pdf
